# Supplementary material for: Post–Column Guanosine Addition as a Screening Tool in the Search for Effective G–Quadruplex Binders—A Case Study of Achyrocline satureioides Phenolic Compounds
Source: Int J Mol Sci. 2025 May 1;26(9):4312. doi: 10.3390/ijms26094312 (PMC12072449; doi:10.3390/ijms26094312)
Supplement: Supplementary file 1 [file ijms-26-04312-s001.zip]

Archive with 1 entries (1 files):
- ijms-3591795-supplementary.pdf
